# Supplementary material for: Immunological response of live-captured wild elk (Cervus canadensis) to Treponeme-Associated Hoof Disease antigens
Source: Front Vet Sci. 2026 Feb 5;12:1652577. doi: 10.3389/fvets.2025.1652577 (PMC12917888; doi:10.3389/fvets.2025.1652577)
Supplement: Supplementary file 2 [file Supplementary_file_1.xlsx]

## Sheet: Disease status
Elk IDa	Capt. Dateb	GMUc	Age at captured	Feb 2015 Disease Status at capturee	Dec 2015 Disease Status at capture	Dec 2016 Disease Status at capture	Dec 2017 Disease Status at capture	Dec 2018 Disease Status at capture	TAHD Front Right f	TAHD Front Left	TAHD Back Right	TAHD Back Left	Lesion Grade Assignedg	ELISA Titer at Timepoint
100	2015-02-24	556	3	TAHD					0	0	4	3	4	6400
101	2015-02-24	556	4	TAHD					0	0	0	4	4	6400
102	2015-02-26	550	1	TAHD					0	0	0	2	2	6400
102	2015-12-20	550	2		TAHD				0	0	0	4	4	6400
103	2015-02-24	556	9	Control					0	0	0	0	0	400
103	2015-12-19	556	10		Control				0	0	0	0	0	200
104	2015-02-24	556	9	TAHD					0	0	4	0	4	6400
105	2015-02-26	550	5	Control					0	0	0	0	0	200
105	2016-12-20	550	7			TAHD			0	0	0	1	1	200
106	2015-02-26	550	8	TAHD					0	0	0	1	1	400
106	2015-12-21	550	9		TAHD				0	0	0	2	2	6400
107	2015-02-26	550	13	TAHD					0	0	0	1	1	3200
108	2015-02-24	550	5	TAHD					0	0	4	0	4	6400
109	2015-02-26	550	7	TAHD					0	0	4	0	4	800
110	2015-02-26	550	5	TAHD					0	0	0	4	4	3200
111	2015-02-25	550	6	TAHD					0	0	4	1	4	100
112	2015-02-25	550	3	Control					0	0	0	0	0	100
112	2015-12-20	550	4		TAHD				0	0	4	0	4	6400
112	2016-12-21	550	5			TAHD			0	0	4	3	4	6400
113	2015-02-26	550	2	TAHD					0	1	1	4	4	1600
114	2015-02-25	550	12	TAHD					0	0	4	0	4	200
115	2015-02-27	550	5	TAHD					0	0	0	4	4	400
116	2015-02-27	550	9	TAHD					0	0	4	0	4	800
117	2015-02-27	550	6	TAHD					0	0	4	0	4	400
118	2015-02-27	550	10	Control					0	0	0	0	0	100
118	2015-12-20	550	11		TAHD				0	0	1	0	1	100
119	2015-02-27	550	11	Control	.				0	0	0	0	0	100
120	2015-02-24	556	6	TAHD					0	0	4	0	4	400
121	2015-02-23	556	13	Control					0	0	0	0	0	100
121	2015-12-21	556	14		Control				0	0	0	0	0	100
121	2016-12-19	556	15			Control			0	0	0	0	0	100
122	2015-02-23	520	5	TAHD					0	0	4	0	4	6400
122	2015-12-21	556	6		TAHD				0	0	4	1	4	6400
123	2015-02-23	556	4	TAHD					5	0	1	0	1	3200
123	2016-12-18	556	6			TAHD			4	0	0	0	4	6400
124	2015-02-23	520	5	TAHD					1	0	2	4	4	6400
125	2015-02-23	520	3	TAHD					0	0	3	1	3	3200
126	2015-02-23	520	11	TAHD					0	0	4	1	4	6400
126	2015-12-18	522	12		TAHD				0	0	4	0 (healed)	4	6400
127	2015-02-23	556	11	TAHD					0	0	0	3	3	6400
128	2015-02-23	556	11	Control					0	0	0	0	0	400
128	2015-12-19	556	12		Control				0	0	0	0	0	800
128	2016-12-18	556	13			Control			0	0	0	0	0	800
129	2015-02-23	556	11	Control					0	0	0	0	0	1600
131	2015-02-17	522	8	TAHD					0	0	3	0	3	6400
131	2015-12-18	522	9		TAHD				0	0	4	0	4	6400
132	2015-02-18	520	1	Control					0	0	0	0	2	1600
132	2016-12-16	520	3			TAHD			0	0	4	0	4	6400
132	2017-12-22	520	3				TAHD		0	0	4	1	4	6400
133	2015-02-17	524	4	TAHD					0	0	0	2	2	3200
133	2015-12-19	524	3		TAHD				0	0	0	4	4	3200
134	2015-02-17	520	4	TAHD					0	0	0	4	4	3200
135	2015-02-17	520	5	TAHD					0	0	0	4	4	6400
135	2015-12-17	520	10		TAHD				0	0	0	4	4	6400
136	2015-02-17	520	12	Control					0	0	0	0	0	1600
136	2016-12-17	520	9			Control			0	0	0	0	0
137	2015-02-17	522	10	TAHD					0	0	0	3	3	6400
137	2015-12-18	522	3		TAHD				0	0	0	4	4	6400
138	2015-02-17	522	3	TAHD					0	0	3	1	3	3200
139	2015-02-18	520	4	Control					0	0	0	0	0	3200
139	2015-12-17	520	4		Control				0	0	0	0	0	3200
141	2015-02-18	520	5	TAHD					0	3	3	0	3	6400
141	2015-12-16	520	6		TAHD				0	0	4	0	4	6400
141	2016-12-16	520	8			TAHD			0	0	4	0	4	6400
142	2015-02-18	520	10	TAHD					0	0	0	4	4	6400
142	2016-12-17	520	12			TAHD			0	0	0	4	4	6400
143	2015-02-18	520	13	TAHD					0	0	0	1	1	3200
143	2015-12-16	520	4		TAHD				0	0	0	4	4	6400
144	2015-02-18	520	2	TAHD					0	0	0	4	4	6400
145	2015-02-18	520	5	TAHD					0	0	3	1	3	6400
145	2018-12-16	520	3					TAHD	0	0	4	3	4	6400
146	2015-02-18	520	4	TAHD					0	0	0	4	4
147	2015-02-18	520	16	TAHD					1	0	0	4	4	6400
147	2015-12-17	520	17		TAHD				0	0	0	4	4	6400
148	2015-02-18	520	7	TAHD					0	0	4	1	4
149	2015-02-18	520	4	TAHD					0	0	2	0	2	1600
150	2015-02-18	520	11	TAHD					0	0	4	0	4	1600
151	2015-02-24	522	4	TAHD					0	0	2	3	3	3200
152	2015-02-20	522	5	TAHD					0	0	0	3	3	1600
153	2015-02-20	522	6	Control					0	0	0	0	0	3200
153	2015-12-18	522	5		TAHD				0	0	2	2	2	6400
153	2016-12-19	522	6			TAHD			0	0	3	0	3	6400
154	2015-02-20	522	1	TAHD					0	0	4	1	4	1600
154	2015-12-18	522	9		TAHD				0	0	4	3	4	3200
156	2015-02-26	556	9	TAHD					0	0	2	0	2	3200
157	2015-02-20	522	10	TAHD					0	0	0	4	4	6400
157	2015-12-18	522			TAHD				0	0	0	4	4	6400
158	2015-02-19	520	4	TAHD					4	0	0	4	4	1600
159	2015-02-20	520	4	Control					0	0	0	0	0	1600
160	2015-02-19	520	8	TAHD					0	0	2	4	4	3200
160	2015-12-17	520	9		TAHD				0	0	2	4	4	3200
161	2015-02-20	524	3	Control					0	0	0	0	0	400
161	2015-12-17	556	4		Control				0	0	0	0	0	400
161	2016-12-19	522	5			TAHD			0	0	0	1	1	400
161	2017-12-22	522					Control		0	0	0	0	0	400
162	2015-02-20	520	4	TAHD					0	0	1	0	1	1600
162	2015-12-17	520	5		Control				0	0	0	0	0	3200
162	2016-12-16	520	6			TAHD			0	1	0	0	1	3200
162	2018-12-17	520						Control	0	0	0	0	0	3200
163	2015-02-19	524	9	Control					0	0	0	0	0	800
163	2016-12-17	520	11			TAHD			0	0	0	4	4
164	2015-02-19	520	5	TAHD					0	0	4	0	4	6400
164	2015-12-17	520	6		TAHD				0	0	0	4	4	6400
164	2016-12-17	520	7			TAHD			0	1	0	4	4	6400
165	2015-02-20	524	8	Control					0	0	0	0	0	800
165	2015-12-17	522	9		Control				0	0	0	0	0	800
166	2015-02-19	520	5	Control					0	0	0	0	0	400
166	2015-12-18	522	6		Control				0	0	0	0	0	800
166	2016-12-18	520	7			Control			0	0	0	0	0	800
166	2017-12-22	520					Control		0	0	0	0	0	400
167	2015-02-19	520	14	TAHD					0	0	3	4	4	1600
168	2015-02-20	520	5	TAHD					0	0	4	1	4	1600
169	2015-02-19	520	2	TAHD					0	0	0	3	3	6400
169	2015-12-17	520	3		TAHD				0	1	3	5	3	6400
169	2018-12-16	520	4					TAHD	0	1	0	4	4	6400
170	2015-02-20	520	13	Control					0	0	0	0	0	3200
171	2015-02-26	556	6	Control					0	0	0	0	0	3200
171	2015-12-20	556	7		Control				0	0	0	0	0	6400
171	2016-12-21	550	8			Control			0	0	0	0	0	3200
171	2017-12-19	550	9				Control		0	0	0	0	0	3200
172	2015-02-23	522	5	TAHD					0	0	0	4	4	6400
173	2015-02-23	522	6	TAHD					0	0	3	0	3	6400
174	2015-02-27	550	4	TAHD					nd	nd	4	3	4	6400
174	2016-12-21	550	6			TAHD			nd	nd	4	4	4
175	2015-02-24	556	3	TAHD					0	0	4	3	4
176	2015-02-24	522	1	TAHD					0	0	3	0	3	6400
176	2015-12-18	524	2		TAHD				0	0	4	0	4	3200
177	2015-02-27	550	8	TAHD					0	0	4	3	4	3200
178	2015-02-26	556	3	TAHD					0	0	4	0	4	6400
179	2015-02-27	550	9	TAHD					0	0	0	3	3
180	2015-02-24	550	6	Control					0	0	0	0	0	800
180	2015-12-20	556	7		Control				0	0	0	0	0	800
180	2018-12-19	556						Control	0	0	0	0	nd	800
181	2015-02-19	520	5	TAHD					nd	nd	nd	nd
200	2015-12-16	520	5		TAHD				0	0	0	4	4	3200
201	2015-12-16	520	6		TAHD				0	0	0	4	4	6400
202	2015-12-16	520	9		Control				0	0	0	0	0	800
202	2017-12-22	520					TAHD		0	0	1	1	1	800
203	2015-12-16	524	15		TAHD				0	0	3	4	4	3200
204	2015-12-16	520	3		Control				0	0	0	0	0	800
204	2016-12-17	520	4			Control			0	0	0	0	0	1600
205	2015-12-16	520	4		Control				0	0	0	0	0	3200
205	2016-12-16	520	5			Control			0	0	0	0	0
206	2015-12-21	550	2		TAHD				0	0	0	4	4	6400
207	2015-12-19	520	12		TAHD				0	0	0	4	4	3200
209	2015-12-19	556	4		TAHD				0	0	0	4	4	6400
209	2016-12-19	556	5			TAHD			0	0	0	4	4	3200
210	2015-12-19	556	3		TAHD				0	0	4	1	4	6400
210	2016-12-20	556	4			TAHD			0	0	4	4	4	6400
211	2015-12-20	556	3		Control				0	0	0	0	0	400
211	2016-12-18	556	4			Control			0	0	0	0	0	800
211	2017-12-19	556	5				Control		0	0	0	0	0	800
211	2018-12-19	556	6					Control	0	0	0	0	0	400
212	2015-12-19	556	5		TAHD				4	1	0	4	4	6400
213	2015-12-18	524	7		TAHD				0	0	4	0	4	3200
214	2015-12-19	556	7		TAHD				0	0	4	0	4	3200
215	2015-12-20	550	3		TAHD				0	2	0	1	2	1600
215	2016-12-21	550	4			TAHD			0	4	0	4	4	3200
216	2015-12-20	556	13		Control				0	0	0	0	0	200
275	2018-12-21	.						TAHD	0	0	0	2	2	6400
276	2018-12-21	.						TAHD	0	0	4	0	4	6400
291	2016-12-21					TAHD			0	0	1	0	1
292	2016-12-21					TAHD			0	0	4	0	4	6400
293	2016-12-21					TAHD			0	0	4	0	4	6400
300	2016-12-21	556	11			TAHD			0	0	0	4	4	6400
301	2016-12-18	556	5			TAHD			0	0	4	0	4	6400
302	2016-12-17	520	4			TAHD			0	0	0	1	1	1600
303	2016-12-20	522	4			Control			0	0	0	0	0	800
304	2016-12-20	522	.			TAHD			0	0	4	0	4	6400
305	2016-12-18	556	3			TAHD			0	0	0	4	4	6400
306	2016-12-18	556	2			Control			0	0	0	0	0	1600
306	2017-12-21	556					TAHD		0	0	1	0	1	800
307	2016-12-20	522	7			Control			0	0	0	0	0	400
307	2017-12-20	522					TAHD		0	0	2	0	2	6400
308	2016-12-17	520	7			TAHD			0	0	4	0	4	6400
309	2016-12-19	522	8			TAHD			0	0	2	1	2	1600
309	2017-12-21	522					TAHD		0	0	0	1	1	3200
310	2016-12-19	522	2			Control			0	0	0	0	0	1600
311	2016-12-19	556	5			TAHD			4	0	4	0	4	6400
312	2016-12-21	550	8			Control			0	0	0	0	0	1600
312	2017-12-21	550					TAHD		0	0	0	1	1	3200
313	2016-12-20	522	11			TAHD			0	0	0	4	4	6400
314	2016-12-19	556	5			TAHD			0	0	4	1	4	6400
315	2016-12-16	524	9			TAHD			0	0	2	0	2	6400
316	2016-12-16	524	6			TAHD			0	0	3	0	3	1600
317	2016-12-16	520	9			TAHD			0	0	4	0	4	1600
318	2016-12-16	520	4			TAHD			0	0	0	3	3	6400
319	2016-12-19	556	4			TAHD			1	0	4	0	4	3200
400	2017-12-22	522					TAHD		0	0	0	4	4	1600
400	2018-12-18	522						TAHD	0	0	0*	4	4	1600
401	2017-12-22						TAHD		0	0	0	1	1	3200
402	2017-12-22						control		0	0	0	0	0	3200
403	2017-12-22						control		0	0	0	0	0	800
404	2017-12-22						control		0	0	0	0	0	800
405	2017-12-22	520					control		0	0	0	0	0	1600
405	2018-12-19	520						control	0	0	0	0	0	800
406	2017-12-22	520					TAHD		0	0	1	4	4	6400
406	2018-12-16	520						TAHD	0	0	1	4	4	6400
408	2017-12-20						TAHD		0	0	3	1	3	6400
409	2017-12-22						TAHD		0	0	4	1	4	6400
410	2017-12-20						TAHD		0	0	1	1	1	6400
411	2017-12-20						TAHD		0	0	4	1	4	6400
412	2017-12-19						control		0	0	0	0	0	800
413	2017-12-22						control		0	0	0	0	0	800
414	2017-12-20						TAHD		0	0	0	4	4	6400
415	2017-12-19						control		0	0	0	0	0	400
415	2018-12-21	.						TAHD	0	0	2	2	2	6400
416	2017-12-22						control		0	0	0	0	0	800
417	2017-12-19						TAHD		0	0	0	4	4	6400
418	2017-12-20	522					control		0	0	0	0	0	800
418	2018-12-18	522						control	0	0	0	0	0	400
419	2017-12-19						TAHD		0	0	0	4	4	6400
420	2017-12-19						control		0	0	0	0	0	400
421	2017-12-20	522					control		0	0	0	0	0	800
421	2018-12-19	522						TAHD	0	0	0	1	1	1600
422	2017-12-19						control		0	0	0	0	0	400
423	2017-12-19	550					control		0	0	0	0	0	6400
423	2018-12-21	550						control	0	0	0	0	0	800
424	2017-12-19						control		0	0	0	0	0	3200
425	2017-12-19						TAHD		0	0	4	0	0	3200
425	2018-12-21	.						TAHD	0	0	4	0	4	3200
426	2017-12-19						TAHD		0	0	2	4	4	1600
427	2017-12-21						TAHD		0	0	0	4	4	6400
428	2017-12-19	550					control		0	0	0	0	0	1600
428	2018-12-21	550						control	0	0	0	0	0	6400
429	2017-12-19							TAHD	0	0	0	4	4	1600
500	2018-12-16	520						TAHD	0	0	1	4	4	3200
501	2018-12-16	520						TAHD	0	0	0	4	4	6400
502	2018-12-17	520						TAHD	0	0	0	4	4	6400
503	2018-12-17	520						TAHD	0	0	4	0	4	6400
504	2018-12-16	520						control	0	0	0	0	0	800
505	2018-12-17	520						TAHD	0	0	0	3	3	3200
506	2018-12-17	520						TAHD	0	0	4	0	4	3200
507	2018-12-17	520						TAHD	0	0	0	4	4	6400
508	2018-12-18	522						control	0	0	0	0	0	400
509	2018-12-17	520						TAHD	1	0	4	0	4	6400
510	2018-12-17	520						TAHD	0	0	TAHD (dewclaw) 3	0	4	6400
511	2018-12-21	.						control	0	0	0	0	0	800
512	2018-12-18	522						control	0	0	0	0	0	1600
513	2018-12-19	556						TAHD	1	1	0	4	4	6400
514	2018-12-18	522						control	0	0	0	0	0	400
515	2018-12-20	550						TAHD	4	2	nd	nd	4	6400
516	2018-12-21	550						TAHD	0	0	0	4	4	6400
517	2018-12-18	522						control	0	0	0	0	0	800
518	2018-12-19	522						control	0	0	0	0	0	800
519	2018-12-18	522						TAHD	0	0	4	0	4	6400
520	2018-12-21	550						TAHD	0	0	0	1	1	1600
521	2018-12-19	522						TAHD	0	0	0	1	1	3200
522	2018-12-20	556						TAHD	nd	0	0	2	2	6400
523	2018-12-21	550						TAHD	0	0	0	4	4	6400
524	2018-12-18	522						control	0	0	0	0	0	1600
525	2018-12-18	524						TAHD	0	0	0	1	1	1600
526	2018-12-19	522						control	0	0	0	0	0	800
527	2018-12-20	550						control	0	0	0	0	0	800
528	2018-12-19	556						TAHD	0	0	0	4	4	1600
529	2018-12-18	522						TAHD	0	0	1	0	1	1600
NADC 917	2017-12-12	NADC					naïve		0	0	0	0	0	200
NADC 2464	2018-12-04	NADC						naïve	0	0	0	0	0	400
NADC 2474	2018-12-04	NADC						naïve	0	0	0	0	0	800
NADC 67	2012-12-12	NADC					naïve		0	0	0	0	0	200
NADC 2493	2018-12-04	NADC						naïve	0	0	0	0	0	800
a elk tag or ID number
b animal capture date
c GMU = Game management Unit, geographical location within Washington State https://wdfw.wa.gov/hunting/locations/gmu
d Estimated age at capture as determined by canine tooth enamel analysis
e month+year disease status
f Treponeme Associated Hoof Disease lesion grade: 0= heathy hoof, 1= interdigital lesion, 2= underunning coronary band, hoof overgrowth, 3= sole eruption, 4 = hoof sloughing
g highest grade of any foot at time of capture = grade assigned to animal

## Sheet: Flow cytometry data
capture year	Animal #	Disease state	hoof grade	well stimulant	# lymphocytes	% B cells	% Proliferating B cells	% CD4+	% Proliferating CD4+	% CD8	% Proliferating CD8+	% gdTcell	% Proliferating gdTcell
Dec'15	100	TAHD	3	Fuso	17845	0.0889	0.177	0.491	0.154	0.0922	0.034	0.109	0.0704
Dec'15	100	TAHD	3	No Stim	16646	0.103	0.0658	0.358	0.125	0.1588	0.105	0.1957	0.0503
Dec'15	100	TAHD	3	Porph	18549.5	0.141	0.06755	0.431	0.12605	0.17295	0.02605	0.19595	0.0372
Dec'15	100	TAHD	3	Trep	18626.4	0.12022	0.12258	0.4592	0.1576	0.08218	0.07058	0.10058	0.06202
Dec'15	101	TAHD	4	Fuso	15147	0.123	0.278	0.391	0.118	0.149	0.104	0.1	0.14
Dec'15	101	TAHD	4	No Stim	23856	0.143	0.123	0.415	0.122	0.11	0.105	0.1789	0.114
Dec'15	101	TAHD	4	Porph	16939	0.1485	0.1875	0.3905	0.11095	0.115	0.0983	0.1827	0.10695
Dec'15	101	TAHD	4	Trep	18110.9	0.155286	0.173471	0.392	0.114157	0.110543	0.108071	0.0858571	0.115571
Dec'15	102	TAHD	2	Fuso	17087.5	0.08015	0.219	0.411	0.00355	0.09515	0.01155	0.3025	0.0144
Dec'15	102	TAHD	2	Mitogen	15885	0.0636	0.441	0.286	0.254	0.185	0.747	0.308	0.0535
Dec'15	102	TAHD	2	No Stim	23952	0.039	0.0129	0.482	0.0022	0.118	0.0078	0.255	0.0033
Dec'15	102	TAHD	2	Porph	17701	0.09545	0.1425	0.426	0.00235	0.11445	0.0059	0.2485	0.01945
Dec'15	102	TAHD	2	Trep	16575.1	0.1358	0.335	0.395875	0.00475	0.10085	0.0138875	0.220625	0.02695
Dec'15	103	healthy	0	Fuso	14032	0.02385	0.251	0.4585	0.0197	0.143	0.0282	0.1144	0.0187
Dec'15	103	healthy	0	Mitogen	12358	0.0315	0.1	0.296	0.281	0.205	0.504	0.112	0.0751
Dec'15	103	healthy	0	No Stim	26101	0.0544	0.0134	0.501	0.027	0.197	0.0195	0.3679	0.0096
Dec'15	103	healthy	0	Porph	21219	0.0435	0.0749	0.4245	0.0223	0.204	0.0282	0.08055	0.01205
Dec'15	103	healthy	0	Trep	20176.4	0.045425	0.130138	0.46225	0.02245	0.218625	0.0271375	0.07495	0.0185
Dec'15	104	TAHD	4	Fuso	23874	0.05075	0.1375	0.486	0.01925	0.09075	0.02795	0.34325	0.0367
Dec'15	104	TAHD	4	Mitogen	20046	0.0157	0.162	0.315	0.0601	0.0923	0.249	0.1792	0.0284
Dec'15	104	TAHD	4	No Stim	30782	0.0553	0.0235	0.375	0.0222	0.1478	0.0238	0.2408	0.0406
Dec'15	104	TAHD	4	Porph	23961	0.06135	0.0695	0.3545	0.018	0.1654	0.0269	0.23915	0.03235
Dec'15	104	TAHD	4	Trep	22642.2	0.0662875	0.119963	0.385125	0.0208	0.1714	0.0500375	0.336813	0.0301875
Dec'15	105	healthy	0	Fuso	12625.5	0.123	0.1589	0.4865	0.00325	0.1415	0.02115	0.10485	0.04135
Dec'15	105	healthy	0	Mitogen	17601	0.091	0.253	0.323	0.0818	0.141	0.239	0.2	0.0355
Dec'15	105	healthy	0	No Stim	21638	0.104	0.0071	0.437	0.0052	0.115	0.01	0.102	0.0027
Dec'15	105	healthy	0	Porph	15192.5	0.129	0.0289	0.46	0.00325	0.129	0.0067	0.17825	0.0097
Dec'15	105	healthy	0	Trep	13604.9	0.128037	0.0851	0.454	0.0059875	0.119375	0.023975	0.0919375	0.0110375
Dec'15	106	TAHD	1	Fuso	15316.5	0.0359	0.24305	0.4755	0.0025	0.1845	0.0073	0.102	0.01015
Dec'15	106	TAHD	1	Fuso	16792	0.123	0.251	0.327	0.0185	0.0905	0.0118	0.117	0.0631
Dec'15	106	TAHD	1	Mitogen	15261	0.0513	0.43	0.218	0.0689	0.157	0.329	0.184	0.0124
Dec'15	106	TAHD	1	No Stim	22422	0.0251	0.0107	0.447	0.0021	0.169	0.0108	0.1	0.0022
Dec'15	106	TAHD	1	Porph	16126.5	0.04955	0.071	0.504	0.00265	0.1815	0.008	0.18435	0.0053
Dec'15	106	TAHD	1	Trep	12771	0.05435	0.228788	0.486375	0.007625	0.17225	0.020125	0.090575	0.0114625
Dec'15	108	TAHD	4	No Stim	27905	0.133	0.0051	0.282	0.0176	0.1632	0.0096	0.12	0.0129
Dec'15	108	TAHD	4	Porph	19208.5	0.153	0.08075	0.249	0.01875	0.26205	0.01865	0.1095	0.02815
Dec'15	108	TAHD	4	Trep	19610.2	0.141067	0.162833	0.2935	0.0320333	0.0702167	0.0549833	0.101167	0.0356
Dec'15	109	TAHD	4	Fuso	16444.5	0.03315	0.19295	0.386	0.0306	0.1575	0.02925	0.222	0.07215
Dec'15	109	TAHD	4	Mitogen	19138	0.0232	0.217	0.472	0.0615	0.186	0.136	0.261	0.0762
Dec'15	109	TAHD	4	No Stim	18095	0.046	0.0276	0.334	0.0296	0.153	0.0205	0.219	0.0658
Dec'15	109	TAHD	4	Porph	16605.5	0.05795	0.0428	0.3655	0.02355	0.1525	0.03105	0.1835	0.0604
Dec'15	109	TAHD	4	Trep	13707	0.0543875	0.0796125	0.36475	0.0253625	0.152125	0.038275	0.190625	0.0817875
Dec'15	110	TAHD	4	Fuso	2799	0.2825	0.14685	0.3355	0.0183	0.1697	0.0389	0.18415	0.02005
Dec'15	110	TAHD	4	Mitogen	22084	0.235	0.135	0.3557	0.0345	0.2365	0.118	0.101	0.0284
Dec'15	110	TAHD	4	No Stim	23846	0.206	0.0126	0.398	0.008	0.2445	0.0117	0.128	0.0101
Dec'15	110	TAHD	4	Porph	24294	0.3335	0.0321	0.39425	0.063	0.2459	0.02565	0.16005	0.05085
Dec'15	110	TAHD	4	Trep	14422.5	0.3265	0.09605	0.2859	0.0665875	0.04365	0.026975	0.171212	0.046975
Dec'15	113	TAHD	4	Fuso	8206	0.0656	0.0855	0.301	0.0093	0.156	0.0094	0.245	0.0174
Dec'15	113	TAHD	4	No Stim	20358	0.054	0.0291	0.264	0.0114	0.117	0.0239	0.222	0.0095
Dec'15	113	TAHD	4	Porph	19246.5	0.09015	0.036	0.2825	0.0145	0.1335	0.0319	0.229	0.01195
Dec'15	113	TAHD	4	Trep	18730.8	0.0760667	0.06385	0.278167	0.0310167	0.1197	0.0571833	0.252333	0.0135667
Dec'15	115	TAHD	4	Fuso	10922	0.0217	0.173	0.354	0.0041	0.255	0.0097	0.103	0.024
Dec'15	115	TAHD	4	No Stim	24564	0.0209	0.0136	0.266	0.0067	0.211	0.0075	0.0843	0.0227
Dec'15	115	TAHD	4	Porph	17245	0.049	0.0286	0.3875	0.0068	0.2315	0.0143	0.18845	0.02255
Dec'15	115	TAHD	4	Trep	12758.8	0.0387833	0.0963833	0.404667	0.00651667	0.239667	0.0154333	0.101933	0.01645
Dec'15	116	TAHD	4	Fuso	14171	0.0646	0.0929	0.473	0.0055	0.101	0.047	0.164	0.0362
Dec'15	116	TAHD	4	No Stim	19182	0.0896	0.0128	0.284	0.0068	0.1858	0.0401	0.139	0.0157
Dec'15	116	TAHD	4	Porph	16491	0.08745	0.02055	0.36	0.00585	0.1883	0.0288	0.156	0.00955
Dec'15	116	TAHD	4	Trep	17127.8	0.0884333	0.04195	0.430667	0.0045	0.08665	0.0199833	0.145667	0.0146833
Dec'15	117	TAHD	4	Fuso	10691	0.172	0.0425	0.192	0.0058	0.0818	0.0229	0.116	0.038
Dec'15	117	TAHD	4	No Stim	16721	0.163	0.0084	0.478	0.0151	0.1678	0.0097	0.2843	0.0156
Dec'15	117	TAHD	4	Porph	15086.5	0.203	0.0162	0.253	0.00645	0.17705	0.01475	0.2975	0.01795
Dec'15	117	TAHD	4	Trep	12655	0.2234	0.01514	0.225	0.00682	0.1847	0.02658	0.09842	0.02064
Dec'15	118	TAHD	1	Fuso	17734	0.05165	0.1875	0.352	0.01595	0.165	0.0201	0.09315	0.0329
Dec'15	118	TAHD	1	Mitogen	18252	0.0682	0.142	0.2902	0.0793	0.115	0.275	0.112	0.0185
Dec'15	118	TAHD	1	No Stim	18688	0.0786	0.0204	0.281	0.0076	0.167	0.0161	0.072	0.0119
Dec'15	118	TAHD	1	Porph	11070	0.08925	0.04035	0.257	0.011	0.1335	0.015	0.0641	0.0099
Dec'15	118	TAHD	1	Trep	10787.6	0.0805375	0.061825	0.269625	0.02155	0.14075	0.033975	0.280913	0.0151625
Dec'15	120	TAHD	4	Fuso	15834	0.0976	0.23	0.353	0.0347	0.1897	0.0718	0.2574	0.0935
Dec'15	120	TAHD	4	No Stim	25614	0.114	0.0141	0.354	0.0202	0.1612	0.0185	0.1618	0.0196
Dec'15	120	TAHD	4	Porph	18888	0.10065	0.078	0.334	0.02955	0.07635	0.05965	0.1584	0.04385
Dec'15	120	TAHD	4	Trep	19071.8	0.1196	0.08175	0.3345	0.0315333	0.0756167	0.0819167	0.250983	0.0593333
Dec'15	121	healthy	0	Fuso	16774	0.042	0.08645	0.441	0.0018	0.10315	0.0088	0.115	0.004
Dec'15	121	healthy	0	Mitogen	17536	0.0135	0.0392	0.318	0.0083	0.1569	0.0163	0.144	0.0434
Dec'15	121	healthy	0	No Stim	7709	0.0563	0.0115	0.369	0.0035	0.104	0.0037	0.0955	0.0163
Dec'15	121	healthy	0	Porph	4918.5	0.0611	0.02705	0.355	0.0028	0.0999	0.01415	0.0973	0.0067
Dec'15	121	healthy	0	Trep	17635.8	0.0633375	0.0486125	0.32375	0.0028375	0.0911125	0.0100125	0.090925	0.0064
Dec'15	122	TAHD	4	Fuso	28316.5	0.06815	0.1345	0.441	0.00845	0.1001	0.01685	0.1725	0.0145
Dec'15	122	TAHD	4	Mitogen	24603	0.0587	0.0556	0.319	0.1	0.1747	0.134	0.184	0.0307
Dec'15	122	TAHD	4	No Stim	15744	0.0951	0.0128	0.356	0.0098	0.0843	0.0145	0.15	0.0081
Dec'15	122	TAHD	4	Porph	12585	0.113	0.03305	0.302	0.0098	0.0933	0.00865	0.1135	0.01485
Dec'15	122	TAHD	4	Trep	12323.4	0.118575	0.0647375	0.34825	0.0069125	0.09695	0.018475	0.107112	0.01675
Dec'15	123	TAHD	1	Fuso	27544.5	0.04535	0.152	0.3335	0.01645	0.0753	0.0788	0.2065	0.4885
Dec'15	123	TAHD	1	Mitogen	18893	0.0439	0.105	0.326	0.165	0.2333	0.373	0.185	0.0341
Dec'15	123	TAHD	1	No Stim	28649	0.0703	0.0164	0.196	0.0123	0.264	0.0093	0.121	0.0155
Dec'15	123	TAHD	1	Porph	25970.5	0.07605	0.03745	0.2085	0.01545	0.15215	0.05245	0.159	0.3915
Dec'15	123	TAHD	1	Trep	25486.1	0.06965	0.074475	0.2495	0.017875	0.250138	0.062075	0.13875	0.406725
Dec'15	124	TAHD	4	Fuso	19262	0.146	0.183	0.2057	0.0943	0.10065	0.667	0.10022	0
Dec'15	124	TAHD	4	No Stim	30297	0.0595	0.015	0.466	0.0169	0.2445	0.0074	0.343	0.0097
Dec'15	124	TAHD	4	Porph	19401	0.05	0.0428	0.3035	0.0303	0.200375	0	0.300215	0
Dec'15	124	TAHD	4	Trep	15840.2	0.151883	0.0658333	0.2358	0.013	0.207142	0.3103	0.259043	0.0852
Dec'15	125	TAHD	3	Fuso	24843.5	0.04155	0.1625	0.3625	0.01725	0.14085	0.01935	0.1785	0.0417
Dec'15	125	TAHD	3	Mitogen	17309	0.0416	0.154	0.255	0.0717	0.1376	0.14	0.203	0.0531
Dec'15	125	TAHD	3	No Stim	30206	0.0697	0.0185	0.217	0.0256	0.1415	0.0167	0.169	0.0223
Dec'15	125	TAHD	3	Porph	26739.5	0.0626	0.0649	0.203	0.02175	0.23055	0.02085	0.1465	0.0257
Dec'15	125	TAHD	3	Trep	25545.4	0.0689625	0.0999625	0.24	0.019025	0.225662	0.0187125	0.122038	0.0298875
Dec'15	126	TAHD	4	Fuso	21435.5	0.04475	0.0956	0.326	0.0088	0.1386	0.01255	0.27455	0.03905
Dec'15	126	TAHD	4	Mitogen	15076	0.0266	0.0723	0.2783	0.0618	0.22	0.133	0.0787	0.0632
Dec'15	126	TAHD	4	No Stim	26148	0.0527	0.0247	0.165	0.0093	0.1454	0.0084	0.177	0.0184
Dec'15	126	TAHD	4	Porph	23345	0.067	0.03375	0.427	0.0071	0.22375	0.0077	0.26325	0.0194
Dec'15	126	TAHD	4	Trep	22702.1	0.0627	0.0475125	0.398	0.008775	0.12305	0.010475	0.252962	0.0354875
Dec'15	127	TAHD	3	Fuso	17008	0.149	0.172	0.214	0.0099	0.1683	0.0465	0.2681	0.0121
Dec'15	127	TAHD	3	No Stim	27056	0.103	0.0086	0.38	0.0053	0.1757	0.0093	0.071	0.0026
Dec'15	127	TAHD	3	Porph	24194.5	0.129	0.06715	0.4505	0.00745	0.13895	0.015	0.2575	0.0091
Dec'15	127	TAHD	3	Trep	22895.5	0.130667	0.05685	0.195333	0.00535	0.241567	0.0182	0.257033	0.0102333
Dec'15	128	healthy	0	Fuso	17714.5	0.0511	0.3625	0.319	0.02195	0.1395	0.0171	0.20855	0.02355
Dec'15	128	healthy	0	Mitogen	22508	0.0225	0.0553	0.2831	0.0385	0.1622	0.0629	0.157	0.0342
Dec'15	128	healthy	0	No Stim	28273	0.0893	0.0333	0.212	0.0164	0.115	0.0092	0.1944	0.0127
Dec'15	128	healthy	0	Porph	23888	0.05715	0.0795	0.335	0.02405	0.19945	0.0135	0.10005	0.01525
Dec'15	128	healthy	0	Trep	25156.8	0.0608625	0.137063	0.366	0.0270875	0.1765	0.0201125	0.086075	0.023775
Dec'15	129	healthy	0	Fuso	12393	0.0282	0.271	0.251	0.007	0.09905	0.01145	0.27135	0.02345
Dec'15	129	healthy	0	Mitogen	8083	0.0271	0.164	0.331	0.037	0.1522	0.145	0.2911	0.0435
Dec'15	129	healthy	0	No Stim	14041	0.0555	0.0257	0.346	0.0098	0.1568	0.0025	0.263	0.0136
Dec'15	129	healthy	0	Porph	22026.5	0.0437	0.06275	0.344	0.0063	0.1662	0.0086	0.15645	0.01045
Dec'15	129	healthy	0	Trep	22473	0.0548125	0.095225	0.336438	0.0212125	0.157072	0.0072125	0.247464	0.01245
Dec'17	161	healthy	0	Fuso	26599	0.214	0.12	0.511	0.0264	0.157	0.0486	0.1581	0.174
Dec'17	161	healthy	0	Mitogen	22967	0.162	0.112	0.53	0.0953	0.069	0.18	0.1581	0.0584
Dec'17	161	healthy	0	No Stim	11575	0.134	0.0018	0.538	0.0012	0.181	0.0072	0.1523	0
Dec'17	161	healthy	0	Porph	13112	0.235	0.0801	0.539	0.0055	0.16	0.0329	0.1569	0.0657
Dec'17	161	healthy	0	Trep	21646.7	0.225333	0.0868333	0.538333	0.0065	0.148667	0.0357667	0.154	0.0513667
Dec'17	166	healthy	0	Fuso	14182	0.218	0.0857	0.704	0.0187	0.103	0.0326	0.2715	0.0268
Dec'17	166	healthy	0	Mitogen	27780	0.151	0.81	0.552	0.907	0.25	0.959	0.205	0.918
Dec'17	166	healthy	0	No Stim	24638	0.247	0.0245	0.399	0.0111	0.108	0.016	0.0524	0.0165
Dec'17	166	healthy	0	Porph	24978	0.185	0.0783	0.649	0.009	0.0884	0.0273	0.0653	0.0215
Dec'17	166	healthy	0	Trep	24654.5	0.1758	0.086175	0.637	0.01575	0.198525	0.0326	0.07975	0.03025
Dec'17	202	TAHD	1	Fuso	22392	0.211	0.161	0.567	0.0494	0.188	0.0512	0.2615	0.197
Dec'17	202	TAHD	1	Mitogen	8684	0.2	0.852	0.411	0.922	0.179	0.974	0.2798	0.83
Dec'17	202	TAHD	1	No Stim	14812	0.1509	0.04725	0.5475	0.02075	0.209	0.02385	0.1012	0.01215
Dec'17	202	TAHD	1	Porph	16852	0.195	0.0726	0.618	0.0258	0.179	0.0318	0.1441	0.0497
Dec'17	202	TAHD	1	Trep	15728.3	0.231333	0.106233	0.593333	0.0285	0.172333	0.0427333	0.2441	0.0693333
Dec'16	303	healthy	0	Fuso	9172	0.0458	0.0881	0.533	0.0524	0.172	0.0483	0.0995	0.0613
Dec'16	303	healthy	0	Mitogen	25172	0.0261	0.141	0.634	0.0546	0.211	0.0495	0.0692	0.0475
Dec'16	303	healthy	0	No Stim	25038	0.0006	1	0.3	0	0.2002	1	0.2006	0.667
Dec'16	303	healthy	0	Porph	6249	0.0442	0.0725	0.573	0.0541	0.186	0.0594	0.173	0.0614
Dec'16	303	healthy	0	Trep	16047	0.09025	0.235633	0.479833	0.0935667	0.172833	0.115283	0.191883	0.101783
Dec'16	304	TAHD	4	Fuso	18615	0.0997	0.0489	0.338	0.0425	0.1	0.0347	0.133	0.0733
Dec'16	304	TAHD	4	Mitogen	24931.5	0.1495	0.1747	0.22395	0.08285	0.1118	0.06835	0.28085	0.04465
Dec'16	304	TAHD	4	No Stim	18950	0.12	0.0421	0.392	0.0237	0.119	0.0273	0.121	0.0506
Dec'16	304	TAHD	4	Porph	18841	0.0854	0.045	0.368	0.0439	0.0912	0.0236	0.133	0.0525
Dec'16	304	TAHD	4	Trep	17698	0.084175	0.114	0.35175	0.09085	0.1118	0.079925	0.111175	0.076675
Dec'17	306	TAHD	1	Fuso	28864	0.0899	0.215	0.576	0.178	0.138	0.184	0.107	0.0733
Dec'17	306	TAHD	1	Mitogen	30979	0.0836	0.254	0.448	0.252	0.192	0.479	0.105	0.127
Dec'17	306	TAHD	1	No Stim	29837	0.0957	0.0816	0.596	0.02	0.134	0.0714	0.103	0.0708
Dec'17	306	TAHD	1	Porph	25152	0.0938	0.0975	0.402	0.0321	0.13	0.0677	0.113	0.039
Dec'17	306	TAHD	1	Trep	21236	0.0925	0.0774667	0.61	0.0236	0.136	0.0573333	0.107933	0.0654667
Dec'16	307	healthy	0	Fuso	13950	0.08815	0.1335	0.611	0.02625	0.122	0.04805	0.10295	0.0532
Dec'17	307	TAHD	2	Mitogen	23244.5	0.1023	0.2022	0.4475	0.16935	0.204	0.3057	0.092	0.03875
Dec'16	307	healthy	0	No Stim	22173	0.07855	0.0782	0.6135	0.0271	0.138	0.04515	0.129	0.03835
Dec'17	307	TAHD	2	Porph	24271.5	0.09495	0.10265	0.6165	0.03115	0.1325	0.0457	0.09415	0.05695
Dec'16	307	healthy	0	Trep	24329.2	0.0808	0.168388	0.6115	0.0430125	0.134125	0.0839125	0.092725	0.0790625
Dec'17	309	TAHD	1	Fuso	28688	0.0708	0.0606	0.427	0.0243	0.187	0.0456	0.211	0.0703
Dec'17	309	TAHD	1	Mitogen	33621	0.0818	0.0647	0.446	0.0612	0.153	0.0977	0.184	0.0369
Dec'17	309	TAHD	1	No Stim	32830	0.0794	0.079	0.461	0.059	0.181	0.0632	0.18	0.0614
Dec'17	309	TAHD	1	Porph	32075	0.0698	0.0625	0.424	0.0276	0.173	0.0394	0.205	0.0432
Dec'17	309	TAHD	1	Trep	31784.3	0.0679	0.0890667	0.404667	0.0364	0.187667	0.0552667	0.213333	0.0900333
Dec'17	312	TAHD	1	Fuso	20905	0.0695	0.269	0.578	0.0248	0.243	0.0575	0.2413	0.175
Dec'17	312	TAHD	1	Mitogen	16736	0.0736	0.131	0.557	0.0275	0.353	0.0769	0.2536	0.0443
Dec'17	312	TAHD	1	No Stim	17865	0.0778	0.0408	0.357	0.0048	0.266	0.0115	0.2495	0.0283
Dec'17	312	TAHD	1	Porph	12922	0.0713	0.161	0.31	0.0161	0.252	0.0547	0.1615	0.239
Dec'17	312	TAHD	1	Trep	14255	0.0893667	0.301	0.575333	0.00966667	0.242667	0.0755333	0.1409	0.126333
Dec'16	313	TAHD	4	Fuso	19171	0.03	0.08	0.626	0.0301	0.153	0.0179	0.0905	0.0422
Dec'16	313	TAHD	4	Mitogen	17964	0.0402	0.321	0.556	0.02905	0.146	0.053	0.0954	0.0523
Dec'16	313	TAHD	4	No Stim	11498.5	0.027605	0.2853	0.3091	0.0092	0.083	0.008	0.336005	0.01775
Dec'16	313	TAHD	4	Porph	19180	0.0403	0.0892	0.609	0.0231	0.146	0.0216	0.1843	0.0672
Dec'16	313	TAHD	4	Trep	18322.3	0.0405833	0.203517	0.600667	0.0310667	0.141333	0.0518833	0.18665	0.0678667
Dec'17	401	TAHD	1	Fuso	23797	0.212	0.0833	0.477	0.0249	0.18	0.0337	0.212	0.0137
Dec'17	401	TAHD	1	Mitogen	25834	0.218	0.31	0.419	0.392	0.296	0.501	0.251	0.18
Dec'17	401	TAHD	1	No Stim	17500	0.207	0.0077	0.529	0.0139	0.175	0.0023	0.209	0.0249
Dec'17	401	TAHD	1	Porph	15044	0.202	0.0354	0.456	0.0104	0.179	0.0377	0.251	0.0261
Dec'17	403	healthy	0	Mitogen	21151	0.268	0.273	0.666	0.229	0.195	0.409	0.122	0.0929
Dec'17	403	healthy	0	No Stim	21267	0.255	0.0155	0.402	0.0079	0.195	0.0162	0.2695	0.0114
Dec'17	403	healthy	0	Porph	21785	0.218	0.0257	0.686	0.0082	0.165	0.0068	0.0751	0
Dec'17	403	healthy	0	Trep	21463	0.265	0.0155	0.741	0.0037	0.174	0.0078	0.1622	0.011
Dec'17	405	healthy	0	Fuso	9290	0.192	0.124	0.564	0.029	0.158	0.0382	0.1593	0.198
Dec'17	405	healthy	0	Mitogen	17181	0.16	0.782	0.582	0.856	0.136	0.851	0.11	0.757
Dec'17	405	healthy	0	No Stim	10572	0.208	0.0018	0.632	0.0202	0.21	0.0009	0.1567	0.0117
Dec'17	405	healthy	0	Porph	9569	0.183	0.093	0.575	0.0307	0.19	0.0744	0.0603	0.177
Dec'17	405	healthy	0	Trep	19346	0.200667	0.0981667	0.576	0.0470333	0.174667	0.0646667	0.1585	0.1444
Dec'17	408	TAHD	3	Fuso	12420	0.118	0.223	0.493	0.0541	0.165	0.087	0.134	0.0469
Dec'17	408	TAHD	3	Mitogen	18206	0.138	0.223	0.539	0.269	0.203	0.372	0.136	0.0985
Dec'17	408	TAHD	3	No Stim	16863	0.115	0.0722	0.537	0.0174	0.154	0.0434	0.182	0.0224
Dec'17	408	TAHD	3	Porph	27096	0.102	0.0707	0.561	0.0168	0.163	0.0449	0.111	0.0354
Dec'17	408	TAHD	3	Trep	23046	0.121	0.189333	0.409667	0.0517667	0.145667	0.129667	0.152333	0.0785
Dec'17	410	TAHD	1	Fuso	22945	0.0894	0.11	0.599	0.0351	0.193	0.0402	0.088	0.0307
Dec'17	410	TAHD	1	Mitogen	26092	0.0905	0.113	0.338	0.0927	0.205	0.154	0.1785	0.0517
Dec'17	410	TAHD	1	No Stim	23319	0.0946	0.0666	0.325	0.0167	0.178	0.0187	0.0842	0.0148
Dec'17	410	TAHD	1	Porph	21692	0.084	0.0582	0.603	0.021	0.19	0.0214	0.0837	0.0358
Dec'17	410	TAHD	1	Trep	25134.3	0.109767	0.1043	0.561333	0.0266	0.176667	0.0362	0.0830333	0.0536333
Dec'17	411	TAHD	4	Mitogen	32057	0.0789	0.141	0.498	0.175	0.192	0.328	0.195	0.0174
Dec'17	411	TAHD	4	No Stim	32506	0.0678	0.0186	0.496	0.0118	0.185	0.0293	0.186	0.0097
Dec'17	411	TAHD	4	Porph	31957	0.0909	0.107	0.448	0.0555	0.169	0.0778	0.205	0.0293
Dec'17	411	TAHD	4	Trep	31147.7	0.0906	0.125933	0.427667	0.0375333	0.16	0.0741667	0.213333	0.0591667
Dec'17	412	healthy	0	Fuso	27189	0.0899	0.22	0.461	0.032	0.0893	0.0543	0.237	0.0338
Dec'17	412	healthy	0	Mitogen	18039	0.0786	0.0896	0.484	0.0643	0.0997	0.142	0.269	0.041
Dec'17	412	healthy	0	No Stim	16003	0.0737	0.0449	0.561	0.0268	0.114	0.0297	0.183	0.0277
Dec'17	412	healthy	0	Porph	15699	0.0839	0.136	0.497	0.0361	0.105	0.0516	0.224	0.0333
Dec'17	412	healthy	0	Trep	25416.3	0.0888667	0.140067	0.443333	0.0351	0.0932667	0.0838333	0.247333	0.0443667
Dec'17	414	TAHD	4	Fuso	30940	0.0951	0.195	0.434	0.139	0.173	0.331	0.209	0.118
Dec'17	414	TAHD	4	Mitogen	31167	0.0941	0.251	0.537	0.366	0.255	0.606	0.2	0.0899
Dec'17	414	TAHD	4	No Stim	30785	0.0955	0.0878	0.45	0.0661	0.144	0.192	0.235	0.116
Dec'17	414	TAHD	4	Porph	25005	0.0965	0.0588	0.467	0.0422	0.136	0.104	0.193	0.0599
Dec'17	414	TAHD	4	Trep	29666	0.0982333	0.155333	0.388	0.0705	0.138	0.257	0.246	0.173
Dec'17	415	healthy	0	Fuso	14064	0.0677	0.0582	0.573	0.0103	0.159	0.017	0.175	0.0196
Dec'17	415	healthy	0	Mitogen	8335	0.0576	0.0583	0.488	0.0211	0.125	0.0345	0.18	0.0137
Dec'17	415	healthy	0	No Stim	17371	0.0584	0.0424	0.387	0.0159	0.149	0.022	0.198	0.016
Dec'17	415	healthy	0	Porph	10111	0.0774	0.0536	0.58	0.0166	0.139	0.0243	0.202	0.0245
Dec'17	415	healthy	0	Trep	13795	0.0662667	0.0468333	0.523	0.0178333	0.144667	0.0249333	0.226333	0.0321333
Dec'17	416	healthy	0	Fuso	16330	0.212	0.206	0.401	0.157	0.223	0.0971	0.144	0.189
Dec'17	416	healthy	0	Mitogen	12600	0.263	0.258	0.481	0.37	0.244	0.431	0.127	0.0625
Dec'17	416	healthy	0	No Stim	15306	0.283	0.0053	0.403	0.0034	0.232	0.00081	0.116	0.0032
Dec'17	416	healthy	0	Porph	11469	0.223	0.161	0.323	0.0912	0.186	0.14	0.167	0.351
Dec'17	416	healthy	0	Trep	12482.3	0.245	0.226667	0.323333	0.0722667	0.199	0.234	0.125333	0.255333
Dec'17	418	healthy	0	Fuso	18129	0.0875	0.106	0.399	0.0165	0.186	0.0134	0.3426	0.0513
Dec'17	418	healthy	0	Mitogen	23089	0.0874	0.0444	0.482	0.0195	0.17	0.0243	0.3311	0.0521
Dec'17	418	healthy	0	Porph	21747	0.0893	0.0577	0.43	0.0133	0.273	0.0042	0.12	0.0571
Dec'17	418	healthy	0	Trep	23255	0.113	0.0506333	0.456333	0.0128	0.228333	0.0120333	0.137167	0.0506
Dec'17	421	healthy	0	Fuso	17291	0.097	0.0948	0.47	0.0235	0.179	0.0392	0.141	0.0241
Dec'17	421	healthy	0	Mitogen	28085	0.117	0.101	0.477	0.129	0.192	0.188	0.155	0.0231
Dec'17	421	healthy	0	Porph	24940	0.12	0.0909	0.411	0.0199	0.159	0.0499	0.144	0.0468
Dec'17	421	healthy	0	Trep	26942.3	0.1279	0.0848667	0.401667	0.0130667	0.156	0.0417667	0.152667	0.0299
Dec'17	422	healthy	0	Mitogen	18269	0.0981	0.148	0.493	0.117	0.175	0.251	0.159	0.0155
Dec'17	422	healthy	0	No Stim	32959	0.0846	0.037	0.503	0.0085	0.16	0.014	0.171	0.0098
Dec'17	422	healthy	0	Trep	30542.3	0.1068	0.142667	0.397333	0.0261667	0.129333	0.0637667	0.168667	0.0672333
Dec'17	427	TAHD	4	Fuso	25506	0.0841	0.135	0.49	0.0334	0.162	0.103	0.1997	0.176
Dec'17	427	TAHD	4	Mitogen	30455	0.116	0.2	0.442	0.272	0.2	0.447	0.0935	0.3
Dec'17	427	TAHD	4	No Stim	30242	0.113	0.103	0.458	0.0176	0.162	0.0812	0.0906	0.109
Dec'17	427	TAHD	4	Porph	22627	0.105	0.0807	0.498	0.0134	0.154	0.0532	0.102	0.149
Dec'17	427	TAHD	4	Trep	25580.3	0.102733	0.166	0.394333	0.0183	0.142667	0.111	0.1007	0.236667
Dec'17	917	naïve	0	Fuso	32320	0.0552	0.0583	0.365	0.0283	0.105	0.0348	0.263	0.0718
Dec'17	917	naïve	0	Mitogen	30003.5	0.06915	0.43675	0.248	0.3459	0.12035	0.41985	0.2315	0.06195
Dec'17	917	naïve	0	No Stim	31423	0.0382	0.0058	0.342	0.0081	0.0934	0.0106	0.216	0.0076
Dec'17	917	naïve	0	Porph	31225	0.0592	0.131	0.344	0.0155	0.0971	0.0366	0.278	0.0465
Dec'17	917	naïve	0	Trep	31140.5	0.04485	0.105825	0.30575	0.011075	0.08205	0.02505	0.15925	0.032775
Feb'15	2402	naïve	0	Fuso	22161	0.0418	0.0421	0.262	0.011	0.2472	0.0144	0.427	0.0147
Feb'15	2402	naïve	0	Mitogen	10283	0.0568	0.128	0.2889	0.144	0.2363	0.252	0.279	0.202
Feb'15	2402	naïve	0	No Stim	15609	0.0728	0.015	0.285	0.0155	0.168	0.0151	0.373	0.0129
Feb'15	2402	naïve	0	Porph	16789	0.0836	0.0164	0.3	0.0107	0.1643	0.0222	0.371	0.0159
Feb'15	2402	naïve	0	Trep	13890.2	0.0826	0.04205	0.25	0.036775	0.158325	0.055775	0.24675	0.083125
Feb'15	2424	naïve	0	Mitogen	13832	0.0562	0.18	0.369	0.045	0.137	0.0693	0.2431	0.0403
Feb'15	2424	naïve	0	No Stim	19053	0.0811	0.0123	0.318	0.011	0.149	0.0102	0.2547	0.0125
Feb'15	2424	naïve	0	Porph	18113	0.0563	0.0226	0.284	0.0039	0.16	0.0055	0.2382	0
Feb'15	2424	naïve	0	Trep	18722.3	0.0689	0.0667	0.330667	0.0223	0.1505	0.0199333	0.151033	0.0115667
Feb'15	2425	naïve	0	Mitogen	19435	0.0797	0.305	0.321	0.445	0.0882	0.382	0.1782	0.0366
Feb'15	2425	naïve	0	No Stim	20490	0.0845	0.0087	0.382	0.0105	0.0778	0.0132	0.1786	0.0025
Feb'15	2425	naïve	0	Porph	20652	0.071	0.0437	0.362	0.012	0.166	0.0081	0.1811	0.0042
Feb'15	2425	naïve	0	Trep	18743.3	0.0901667	0.0565	0.319667	0.0835667	0.1051	0.0971	0.1758	0.0221667
Feb'15	2461	naïve	0	Fuso	21625	0.0637	0.151	0.324	0.0053	0.232	0.0116	0.1303	0.0153
Feb'15	2461	naïve	0	Mitogen	18514	0.0922	0.307	0.328	0.227	0.1431	0.292	0.2269	0.0786
Feb'15	2461	naïve	0	No Stim	19194	0.107	0.0239	0.364	0.0102	0.1404	0.0116	0.3365	0.0185
Feb'15	2461	naïve	0	Porph	17904	0.0724	0.0609	0.328	0.0085	0.2433	0.0039	0.332	0.0035
Feb'15	2461	naïve	0	Trep	16811.7	0.1044	0.0636667	0.316667	0.0339333	0.2431	0.0563	0.236867	0.0274333
Dec'17	2464	naïve	0	Fuso	30839	0.0493	0.0961	0.281	0.0159	0.1787	0.0461	0.261	0.0282
Dec'17	2464	naïve	0	Mitogen	29216.5	0.07	0.4345	0.217	0.4565	0.13205	0.5235	0.2905	0.05585
Dec'17	2464	naïve	0	No Stim	30794	0.0325	0.019	0.258	0.0038	0.0706	0.0115	0.311	0.0128
Dec'17	2464	naïve	0	Porph	30697	0.0836	0.143	0.25	0.0425	0.1871	0.102	0.263	0.0467
Dec'17	2464	naïve	0	Trep	30602.8	0.052425	0.15025	0.21725	0.0126	0.0639	0.05915	0.33	0.038975
Feb'15	2466	naïve	0	Fuso	15793	0.139	0.174	0.453	0.0183	0.176	0.0442	0.1871	0.0017
Feb'15	2466	naïve	0	Mitogen	17426	0.201	0.486	0.345	0.27	0.1702	0.378	0.2265	0.0508
Feb'15	2466	naïve	0	No Stim	20452	0.23	0.0113	0.315	0.0113	0.1736	0.0126	0.2305	0.0112
Feb'15	2466	naïve	0	Porph	13692	0.167	0.0661	0.335	0.0514	0.1794	0.0828	0.232	0.0114
Feb'15	2466	naïve	0	Trep	15140.3	0.205143	0.0384143	0.331714	0.0523714	0.178371	0.0769286	0.231971	0.0235429
Feb'15	2467	naïve	0	Fuso	17371	0.0648	0.117	0.404	0.0231	0.169	0.0174	0.0917	0.0201
Feb'15	2467	naïve	0	Mitogen	16223	0.0302	0.312	0.197	0.117	0.131	0.203	0.1599	0.0556
Feb'15	2467	naïve	0	No Stim	24161	0.04	0.0104	0.261	0.0138	0.0921	0.0117	0.3441	0.016
Feb'15	2467	naïve	0	Porph	16972	0.0373	0.0774	0.34	0.0466	0.153	0.0301	0.0712	0.0248
Feb'15	2467	naïve	0	Trep	13227	0.079275	0.1595	0.304	0.0703	0.155825	0.0833	0.156375	0.0281
Feb'15	2468	naïve	0	Fuso	22276	0.0528	0.161	0.259	0.0523	0.1696	0.0548	0.1383	0.0246
Feb'15	2468	naïve	0	Mitogen	12594	0.0228	0.533	0.246	0.322	0.0957	0.304	0.346	0.0518
Feb'15	2468	naïve	0	No Stim	28339	0.0201	0.063	0.367	0.026	0.2474	0.0179	0.2236	0.0165
Feb'15	2468	naïve	0	Porph	20327	0.0432	0.187	0.379	0.0941	0.105	0.2	0.1498	0.0316
Feb'15	2468	naïve	0	Trep	18034.8	0.03472	0.214	0.2478	0.06388	0.18188	0.07622	0.24068	0.02734
Feb'15	2471	naïve	0	Fuso	27016	0.0668	0.0532	0.407	0.0176	0.0989	0.012	0.1879	0.0118
Feb'15	2471	naïve	0	Mitogen	11412	0.0502	0.131	0.29	0.0779	0.109	0.18	0.265	0.0243
Feb'15	2471	naïve	0	No Stim	24940	0.0725	0.0028	0.433	0.0111	0.1	0.0152	0.1905	0.0124
Feb'15	2471	naïve	0	Porph	25339	0.0676	0.0018	0.41	0.0196	0.103	0.0069	0.1827	0.0105
Feb'15	2471	naïve	0	Trep	26533.6	0.0782857	0.0516	0.397	0.0210143	0.0948	0.0248571	0.0950429	0.0185
Dec'17	2493	naïve	0	Fuso	30855	0.0636	0.15	0.232	0.0164	0.0751	0.0453	0.357	0.0377
Dec'17	2493	naïve	0	Mitogen	28995	0.069	0.40515	0.458	0.32285	0.1874	0.37005	0.211	0.0395
Dec'17	2493	naïve	0	No Stim	30653	0.0288	0.0079	0.301	0.0068	0.0809	0.0012	0.345	0.0124
Dec'17	2493	naïve	0	Porph	30588	0.059	0.207	0.197	0.0287	0.1643	0.0671	0.261	0.0833
Dec'17	2493	naïve	0	Trep	30366.8	0.0414	0.26225	0.35475	0.012925	0.152375	0.0581	0.37675	0.040075
Animal #	Disease state	hoof grade
103	healthy	0
105	healthy	0
121	healthy	0
128	healthy	0
129	healthy	0
161	healthy	0
166	healthy	0
303	healthy	0
307	healthy	0
403	healthy	0
405	healthy	0
412	healthy	0
415	healthy	0
416	healthy	0
418	healthy	0
421	healthy	0
422	healthy	0	17
917	naïve	0
2402	naïve	0
2424	naïve	0
2425	naïve	0
2461	naïve	0
2464	naïve	0
2466	naïve	0
2467	naïve	0
2468	naïve	0
2471	naïve	0
2493	naïve	0	11
106	TAHD	1
118	TAHD	1
123	TAHD	1
202	TAHD	1
306	TAHD	1
309	TAHD	1
312	TAHD	1
401	TAHD	1
410	TAHD	1	9
102	TAHD	2
100	TAHD	3
125	TAHD	3
127	TAHD	3
408	TAHD	3	5
101	TAHD	4
104	TAHD	4
108	TAHD	4
109	TAHD	4
110	TAHD	4
113	TAHD	4
115	TAHD	4
116	TAHD	4
117	TAHD	4
120	TAHD	4
122	TAHD	4
124	TAHD	4
126	TAHD	4
304	TAHD	4
313	TAHD	4
411	TAHD	4
414	TAHD	4
427	TAHD	4	18

## Sheet: grade vs time vs titer
	Lesion Grade (capture year)					ELISA titer (capture year)						Number of elk per group used in ELISA
Elk ID	Feb'15	Dec'15	Dec'16	Dec'17	Dec '18	Feb '15	Dec '15	Dec '16	Dec '17	Dec '18			Feb'15	Dec'15	Dec'16	Dec'17	Dec '18
NADC 90				0					200			Naïve				2	3
NADC 2464					0					400		Grade 0	19	15	13	20	17
NADC 2474					0					800		Grade 1	5	1	4	6	5
NADC 67				0					200			Grade 2/3	17	4	5	2	4
NADC 2493					0					800		Grade 4	33	26	23	11	20
100	4					6400
101	4					6400
102	2	4				6400	6400
103	0	0				400	200
104	4					6400
105	0		1			200		200
106	1	2				400	6400
107	1					3200
108	4					6400
109	4					800
110	4					3200
111	4					100
112	0	4	4			100	6400	6400
113	4					1600
114	4					200
115	4					400
116	4					800
117	4					400
118	0	1				100	100
119	0					100
120	4					400
121	0	0	0			100	100	100
122	4	4				6400	6400
123	1		4			3200		6400
124	4					6400
125	3					3200
126	4	4				6400	6400
127	3					6400
128	0	0	0			400	800	800
129	0					1600
131	3	4				6400	6400
132	2		4	4		1600		6400	6400
133	2	4				3200	3200
134	4					3200
135	4	4				6400	6400
136	0		0			1600
137	3	4				6400	6400
138	3					3200
139	0	0				3200	3200
141	3	4	4			6400	6400	6400
142	4		4			6400		6400
143	1	4				3200	6400
144	4					6400
145	3				4	6400				6400
146	4
147	4	4				6400	6400
148	4
149	2					1600
150	4					1600
151	3					3200
152	3					1600
153	0	2	3			3200	6400	6400
154	4	4				1600	3200
156	2					3200
157	4	4				6400	6400
158	4					1600
159	0					1600
160	4	4				3200	3200
161	0	0	1	0		400	400	400	400
162	1	0	1		0	1600	3200	3200		3200
163	0		4			800
164	4	4	4			6400	6400	6400
165	0	0				800	800
166	0	0	0	0		400	800	800	400
167	4					1600
168	4					1600
169	3	3			4	6400	6400	6400
170	0					3200
171	0	0	0	0		3200	6400	3200	3200
172	4					6400
173	3					6400
174	4		4			6400
175	4
176	3	4				6400	3200
177	4					3200
178	4					6400
179	3
180	0	0			nd	800	800			800
200		4					3200
201		4					6400
202		0		1			800		800
203		4					3200
204		0	0				800	1600
205		0	0				3200
206		4					6400
207		4					3200
209		4	4				6400	3200
210		4	4				6400	6400
211		0	0	0	0		400	800	800	400
212		4					6400
213		4					3200
214		4					3200
215		2	4				1600	3200
216		0					200
300			4					6400
301			4					6400
302			1					1600
303			0					800
304			4					6400
305			4					6400
306			0	1				1600	800
307			0	2				400	6400
308			4					6400
309			2	1				1600	3200
310			0					1600
311			4					6400
312			0	1				1600	3200
313			4					6400
314			4					6400
315			2					6400
316			3					1600
317			4					1600
318			3					6400
319			4					3200
291			1
292			4					6400
293			4					6400
400				4	4				1600	1600
401				1					3200
402				0					3200
403				0					800
404				0					800
405				0	0				1600	800
406				4	4				6400	6400
408				3					6400
409				4					6400
410				1					6400
411				4					6400
412				0					800
413				0					800
414				4					6400
415				0	2				400	6400
416				0					800
417				4					6400
418				0	0				800	400
419				4					6400
420				0					400
421				0	1				800	1600
422				0					400
423				0	0				6400	800
424				0					3200
425				0	4				3200	3200
426				4					1600
427				4					6400
428				0	0				1600	6400
429				4					1600
275					2					6400
276					4					6400
500					4					3200
501					4					6400
502					4					6400
503					4					6400
504					0					800
505					3					3200
506					4					3200
507					4					6400
508					0					400
509					4					6400
510					4					6400
511					0					800
512					0					1600
513					4					6400
514					0					400
515					4					6400
516					4					6400
517					0					800
518					0					800
519					4					6400
520					1					1600
521					1					3200
522					2					6400
523					4					6400
524					0					1600
525					1					1600
526					0					800
527					0					800
528					4					1600
529					1					1600

## Sheet: freq of grade by year
Feb'15	Dec'15	Dec'16	Dec'17	Dec '18
0	0	0	0	0
0	0	0	0	0
0	0	0	0	0
0	0	0	0	0
0	0	0	0	0
0	0	0	0	0
0	0	0	0	0
0	0	0	0	0
0	0	0	0	0
0	0	0	0	0
0	0	0	0	0
0	0	0	0	0
0	0	0	0	0
0	0	1	0	0
0	0	1	0	0
0	1	1	0	0
0	2	1	0	1
0	2	1	0	1
0	2	2	0	1
1	3	2	0	1
1	4	3	1	1
1	4	3	1	2
1	4	3	1	2
1	4	4	1	2
2	4	4	1	3
2	4	4	1	4
2	4	4	2	4
2	4	4	3	4
2	4	4	4	4
3	4	4	4	4
3	4	4	4	4
3	4	4	4	4
3	4	4	4	4
3	4	4	4	4
3	4	4	4	4
3	4	4	4	4
3	4	4	4	4
3	4	4	4	4
3	4	4	4	4
3	4	4		4
3	4	4		4
3	4	4		4
4	4	4		4
4	4	4		4
4	4	4		4
4	4	4
4
4
4
4
4
4
4
4
4
4
4
4
4
4
4
4
4
4
4
4
4
4
4
4
4
4
4
4
4
4
4
4
